# Supplementary material for: Transcriptomic and Proteomic Insights into 6PPD/6PPD-Q Induced Oxidative Stress in Black-Spotted Frogs
Source: Antioxidants (Basel). 2025 Aug 20;14(8):1019. doi: 10.3390/antiox14081019 (PMC12382696; doi:10.3390/antiox14081019)
Supplement: Supplementary file 1 [file antioxidants-14-01019-s001.zip]

Archive with 1 entries (1 files):
- antioxidants-3766676-supplementary.pdf
